# Supplementary material for: Coupling CRISPR/Cas9 and Lambda Red Recombineering System for Genome Editing of Salmonella Gallinarum and the Effect of ssaU Knock-Out Mutant on the Virulence of Bacteria
Source: Biomedicines. 2022 Nov 24;10(12):3028. doi: 10.3390/biomedicines10123028 (PMC9776377; doi:10.3390/biomedicines10123028)
Supplement: Supplementary file 1 [file biomedicines-10-03028-s001.zip]

Archive with 1 entries (1 files):
- biomedicines-2035681-supplementary.pdf
